# Supplementary material for: Synthesis and Biological Activity of Piperidinothiosemicarbazones Derived from Aminoazinecarbonitriles
Source: Pharmaceuticals (Basel). 2023 Sep 7;16(9):1267. doi: 10.3390/ph16091267 (PMC10535983; doi:10.3390/ph16091267)
Supplement: Supplementary file 1 [file pharmaceuticals-16-01267-s001.zip]

Archive with 1 entries (1 files):
- pharmaceuticals-2542584-supplementary.pdf
